# Supplementary material for: Proteome-Level Investigation of Vitis amurensis Calli Transformed with a Constitutively Active, Ca2+-Independent Form of the Arabidopsis AtCPK1 Gene
Source: Int J Mol Sci. 2023 Aug 24;24(17):13184. doi: 10.3390/ijms241713184 (PMC10487732; doi:10.3390/ijms241713184)
Supplement: Supplementary file 1 [file ijms-24-13184-s001.zip]

Archive with 2 entries (2 files):
- Supplementary Material-R2.pdf
- SuppleTable-R2.xlsx
