# Supplementary material for: Proteome-Level Investigation of Vitis amurensis Calli Transformed with a Constitutively Active, Ca2+-Independent Form of the Arabidopsis AtCPK1 Gene
Source: Int J Mol Sci. 2023 Aug 24;24(17):13184. doi: 10.3390/ijms241713184 (PMC10487732; doi:10.3390/ijms241713184)
Supplement: Supplementary file 1 [file ijms-24-13184-s001.zip › SuppleTable-R2.xlsx]

## Sheet: Table S1
Table S1. Proteins identified in the control and AtCPK1-Ca-transformed cell cultures V. amurensis
Notes: Protein function is presented according to the UniProt KB and TAIR databases. Mean of three biological repeats. The table shows proteins with statistically significant differences from the proteins of Va cells (p < 0.05, Student’s t-test). Fold changes in protein expression were assessed based on the mean protein intensity using PDQuest 8.0.1 Advanced software (see Section 4). Fold changes…
Spot number/short name					Protein	Mean value	Uniprot, V.vinifera/A.thaliana	TAIR ID: biological process
Relative expression folds
										-10	-8	-5	-2	0	2	5	8	10
Signaling
Ethylene biosynthesis
101/NIT4B					Bifunctional nitrilase/nitrilehydratase, (V. vinifera)	*2	A0A438IX76_VITVI/P46011	At5g22300.1: cyanide metabolic process, detoxification of nitrogen compound
17/NIT4B_3					Bifunctional nitrilase/nitrilehydratase, (V. vinifera)	*8	A0A438IX97_VITVI/P46011	At5g22300.1: cyanide metabolic process, detoxification of nitrogen compound
147/METK4_1					S-adenosylmethionine synthase (V. vinifera)		A0A438D081_VITVI/P23686	At1g02500: ethylene biosynthetic process
Calcium signaling
138/CRT					Calreticulin, (V. vinifera)	*8	D7U2H8_VITVI/O04151	At1g56340.1: calcium ion homeostasis, response to endoplasmic reticulum stress
138/CRT					Calreticulin, (V. vinifera)	*8	D7UA21_VITVI/Q38858	At1g09210.1: calcium ion homeostasis, response to endoplasmic reticulum stress
64/ANN1_0					Annexin, (V. vinifera)	/5	A0A438FZR3_VITVI/Q9SYT0	At1g35720: Ca2+-permeable transporter, a molecular link between ROS and Ca2+ in plants.
Auxin signaling
105/DAO_1					2-oxoglutarate-dependent dioxygenase, (V. vinifera)	*5	A0A438D270_VITVI/Q9XI75	At1g14130.1: auxin catabolic process, intracellular auxin homeostasis
Brassinosteroid signaling
55/EXO					Protein EXORDIUM, (V. vinifera)	/10	A0A438F8N5_VITVI/Q9ZPE7	At4g08950: response to brassinosteroid
MeJA signaling
35/TIFY10C					Protein TIFY10c, (Oryza sativa)		TI10C_ORYSI/Q9LMA8	At1g19180: defense response to bacterium, jasmonic acid mediated signaling pathway
ROS catabolic process
4/GST					Glutathione S-transferase, (V. vinifera)	*7	A0A438BWJ7_VITVI/Q9C8M3	At1g53680: ROS detoxification
52/GSTU10_5					Glutathione S-transferase U10, (V. vinifera)	*2	A0A438CQC2_VITVI/Q9CA57	At1g74590.1: ROS detoxification
3/GSTF13_0					Glutathione transferase, (V. vinifera)	*7	A0A438F3E1_VITVI/Q96266-2	At2g47730: ROS detoxification
140/CAT1_2					Catalase, (V. vinifera)		A0A438HMK9_VITVI/P25819	At4g35090: ROS detoxification
153/CAT					Catalase, (V. vinifera)		A0A0F7G9V6_VITVI/P25819	At4g35090: ROS detoxification
123/MDAR3					Monodehydroascorbate reductase 3, cytosolic, (V. vinifera)		A0A438JS91_VITVI/Q9LFA3	At3g52880: hydrogen peroxide catabolic process
10/PNC1_16					Peroxidase, (V. vinifera)	/9	A0A438C3M1_VITVI/Q9FLC0	At5g05340: MeJA-induced lignification
Programmed cell death (PCD) signaling mechanism
28/EP1_2					Epidermis-specific secreted glycoprotein EP1, (V. vinifera)	*7	A0A438E5H3_VITVI/Q9ZVA4	At1g78850: cellular response to hypoxia, response to sodium phosphate
DNA/RNA metabolic process
103/ADK2_1					Adenosine kinase, (V. vinifera)		A0A438GPM6_VITVI/Q9LZG0	At5g03300: AMP salvage, purine nucleobase metabolic process
144/MPP					Alpha mitochondrial processing peptidase, (V. vinifera)		D7U090_VITVI/O04308	At3g16480: RNA metabolic process
127/NPK					Nucleoside diphosphate kinase, (V. vinifera)		A5B878_VITVI/P39207	At4g09320: CTP, GTP, and UTP biosynthetic process, cellular response to hydrogen peroxide
Protein and amino acid synthesis
24/CYSK_6					Cysteine synthase, (V. vinifera)	*5	A0A438CWC5_VITVI/OASA1	At4g14880.1: cysteine biosynthetic process
119/SAHH_1					Adenosylhomocysteinase, (V. vinifera)		A0A438ISZ9_VITVI/O23255	At4g13940: methionine biosynthetic process, DNA methylation-dependent heterochromatin formation
146/EIF4A3A					Eukaryotic initiation factor 4A-III-likeA, (V. vinifera)		A0A438J912_VITVI/P41377	At1g54270: cytoplasmic translational initiation
95/METE					5-methyltetrahydropteroyl triglutamate-homocysteine-S-methyltransferase, (V. vinifera)		A5C7K7_VITVI/O50008	At5g17920.1: methionine biosynthetic process, DNA methylation-dependent heterochromatin formation, response to zinc ion
136/PDI_1					Protein disulfide-isomerase, (V. vinifera)		A0A438F8P6_VITVI/Q9XI01	At1g21750: protein folding, response to endoplasmic reticulum stress
26/PDIA6_0					Thioredoxin domain-containing protein, (V. vinifera)		A0A438IMJ7_VITVI/O22263	At2g47470: protein folding
130/TEF1_1					Elongation factor 1-alpha, (V. vinifera)	/9	A0A438BNW3_VITVI/Q8GTY0	At5g60390: functions in catalytic delivery of aminoacyl tRNAs to the ribosome during protein synthesis.
110/GS					Glutamine synthetase, (V. vinifera)	/9	A0A0A0QQR7_9ROSI/Q56WN1	At5g37600: glutamine biosynthetic process, leaf senescence
71/KAR					Ketol-acid reductoisomerase, (V. vinifera)	/4	A5AGN5_VITVI/Q05758	At3g58610: amino acid metabolism
84/GDH1_1					Glutamate dehydrogenase, (V. vinifera)	/6	A0A438EGS1_VITVI/Q43314	At5g18170: nitrogen compound metabolic process, response to absence of light
68/PAT					Phosphoserine aminotransferase, (V. vinifera)	/6	A0A438DBR8_VITVI/Q9SHP0	At2g17630: L-serine biosynthetic process
Protein and amino acid catabolism
18/RD21B					Putative cysteine protease RD21B, (V. vinifera)	*9	A0A438ITG1_VITVI/ Q9FMH8	At5g43060.1: proteolysis involved in protein catabolic process
9/AED3_2					Aspartyl protease AED3, (V. vinifera)	/10	A0A438G0C6_VITVI/O04496	At1g09750: systemic acquired resistance
116/RPT1_1					26S proteasome regulatory subunit 7, (V. vinifera)		A0A438EWK5_VITVI/Q9SSB5	At1g53750: ubiquitin-dependent protein catabolic process
51/PAD1_1					Proteasome subunit alpha, (V. vinifera)		A0A438DSU8_VITVI/O24616	At5g66140: ubiquitin-dependent protein catabolic process
56/PAD					Proteasome subunit beta (V. vinifera)		D7U7S6_VITVI/P42742	At3g60820: ubiquitin-dependent protein catabolic process
123/FAH_1					Fumarylacetoacetase, (V. vinifera)		A0A438FE43_VITVI/Q8RW90	At1g12050: L-phenylalanine and tyrosine catabolic process
118/MPPB					Putative mitochondrial-processing peptidase subunit beta, (V. vinifera)		A0A438D4P9_VITVI/Q42290-2	At3g02090: mitochondrial-processing peptidase subunit beta.
Carbohydrate metabolic pathways
97/EPHX2_2					Bifunctional epoxidehydrolase 2, (V. vinifera)	*3	A0A438JK35_VITVI/Q9SD45	At3g51000: monocarboxylic acid metabolic process, response to inorganic substance
96/FRK2					Fructokinase-2, (V. vinifera)	*3	A0A438DJZ1_VITVI/Q9M1B9	At3g59480.1: fructose metabolic process
22/PDH					Pyruvate dehydrogenase E1 component subunit beta, (V. vinifera )	*3	F6I1P0_VITVI/Q38799	At5g50850: acetyl-CoA biosynthetic process from pyruvate
102/SUCB_0					Succinate—CoA ligase [ADP-forming] subunit beta, mitochondrial, (V. vinifera)	*4	A0A438F186_VITVI/O82662	At2g20420: succinyl-CoA biosynthesis
78/ADH1_8					Alcohol dehydrogenase 1, (V. vinifera)	*5	A0A438DAW3_VITVI/P06525	At1g77120: formaldehyde catabolic process, positive regulation of cellular response to hypoxia,
43/FBA1_2					Fructose-bisphosphate aldolase, (V. vinifera)	*7	A0A438EJU4_VITVI/Q9SJQ9	At2g36460.1: cellular response to hypoxia, pentose-phosphate shunt
32/GAPC2_2					Glyceraldehyde-3-phosphatede hydrogenase, (V. vinifera)	*9	A0A438DIR9_VITVI/P25858	At3g04120: salicylic acid binding; glycolytic process, positive regulation of DNA-templated transcription, response to heat
40/GAPDH					Glyceraldehyde-3-phosphate dehydrogenase, (V. vinifera)	*7	F6GSG7_VITVI/Q9FX54	At1g13440.1: gluconeogenesis, glycolytic cprocess, response to cadmiumion
47/PGM1_0					Phosphoglycerate mutase (2,3-diphosphoglycerate-independent), (V. vinifera)	*5	A0A438D2Y0_VITVI/Q9M9K1	At3g08590.1: pollen development, stomatal movement
27/PGKY_0					Phosphoglycerate kinase, (V. vinifera)		A0A438DH18_VITVI/Q9SAJ4	At1g79550.1: glycolytic process
77/NADP-ME					Malic enzyme, (V. vinifera)	*8	A0A1Z2THL4_9ROSI/Q9XGZ0	At5g25880.1: malate metabolic process
88/ACO					Aconitate hydratase, (V. vinifera )	/9	D7T7Y3_VITVI/Q9SIB9	At2g05710.1: citrate/isocitrate metabolic process, response to abscisic acid, response to oxidative stress
89/ACO1_1					Aconitate hydratase 1, (V. vinifera)	/9	A0A438EV70_VITVI/Q42560	At4g35830.1: citrate metabolic process, isocitrate metabolic process
81/FDH1_0					Formate dehydrogenase, mitochondrial, (V. vinifera)	/9	A0A438EFK8_VITVI/A0A1P8B9N1	At5g14780: response to wounding
65/FBA3_0					Fructose-bisphosphate aldolase, (V. vinifera)	/7	A0A438JUA2_VITVI/Q9ZU52	At2g01140: pentose-phosphate shunt
152/GME-1_0					GDP-mannose 3,5-epimerase 1, (V. vinifera)	/5	A0A438IH22_VITVI/Q93VR3	At5g28840: L-ascorbic acid biosynthetic process, late methyl jasmonate-responsive genes
111/ICDH					Isocitrate dehydrogenase [NAD] subunit, mitochondrial, (V. vinifera )	/9	D7TQM9_VITVI/Q945K7	At5g03290: isocitrate metabolic process, tricarboxylic acid cycle; leaf senescence
86/ICDH-1					Isocitrate dehydrogenase [NADP], (V. vinifera)	/5	A0A438DVA0_VITVI/Q9SRZ6	At1g65930: isocitrate metabolic process, tricarboxylic acid cycle; leaf senescence
79/MDH					Malate dehydrogenase, (V. vinifera)	/2	A0A1Z2THL9_9ROSI/Q9ZP06	At1g53240: malate metabolic process, oxaloacetate metabolic process, tricarboxylic acid cycle; ROS production; leaf senescence
112/CMDH_1					Malate dehydrogenase, (V. vinifera)	/10	A0A438CMY8_VITVI/P57106	At5g43330: malate metabolic process, oxaloacetate metabolic process, tricarboxylic acid cycle; ROS production; leaf senescence
112/CMDH_3					Malate dehydrogenase, (V. vinifera)	/10	A0A438KDL0_VITVI/P57106	At5g43330: malate metabolic process, oxaloacetate metabolic process, tricarboxylic acid cycle; ROS production; leaf senescence
115/UGPT					UTP-glucose-1-phosphateuridylyl transferase, (V. vinifera )	/7	F6I0H8_VITVI/P57751	At5g17310: UDP-glucose metabolic process, glycogen metabolic process
120/ALDH2B4_6					Aldehyde dehydrogenase family 2 member B4, mitochondrial, (V. vinifera)	/2	A0A438EHU2_VITVI/Q9SU63	At3g48000: glyceraldehyde-3-phosphate dehydrogenase (NAD+) (non-phosphorylating) activity; monocarboxylic acid metabolic process
54/TPI					Triosephosphate isomerase, cytosolic, (V. vinifera)	/4	A5BV65_VITVI/P48491	At3g55440: gluconeogenesis, glyceraldehyde-3-phosphate biosynthetic process, glycerol catabolic process, glycolytic process
75/ENO					Phosphopyruvate hydratase, (V. vinifera )		F6HKH3_VITVI/P25696	At2g36530: glycolytic process; response to abscisic acid, response to cold, response to light stimulus
ATP synthesis
134/ATPB_1					ATP synthase subunit beta, (V. vinifera)	*4	A0A438JUR7_VITVI/P83484	At5g08690.1: proton motive force-driven mitochondrial ATP synthesis
135/ATPB_3					ATP synthase subunit beta, (V. vinifera)	*3	F6GTT2_VITVI/P83484	At5g08690.1: proton motive force-driven mitochondrial ATPs synthesis
117/ATPA_1					ATP synthase subunit alpha (V. ripariaxa)	/7	A0A654ICF0_9ROSI/F4IMB5	At2g07698: proton motive force-driven ATP synthesis mitochondrial transcripts
139/VPP					Vacuolar proton pump subunit B (V. vinifera )		A5B7R2_VITVI/Q9SZN1	At4g38510: ATP binding, actin filament binding, proton-transporting ATPase activity,
108/VATA_3					V-ATPase 69 kDa subunit (V. vinifera)		A0A438E4U3_VITVI/O23654	At1g78900: proton-transporting V-type ATPase, V1 domain
Pathogenesis-Related Proteins
60/E13A_1					Glucanendo-1,3-beta-D-glucosidase, (V. vinifera)	*5	A0A438I656_VITVI/F4J270	At3g57240.1: response to bacterium
37/BG3					Glucanendo-1,3-beta-D-glucosidase, (V. vinifera)	*10	F6HLL8_VITVI/F4J270	At3g57240.1: response to bacterium
19/OS13_1 (PR-5)					Osmotin-like protein 13, (V. vinifera)	*7	A0A438JJ78_VITVI/P50700	At4g11650.1: defense response to bacterium
2/BetvI (PR-10)					BetvI/Major latex protein domain-containing protein, (V. vinifera ) ,	*10	D7SY76_VITVI/Q93VR4	At1g24020.1: cellular nitrogen compound biosynthetic process, macromolecule biosynthetic process
13/PR10.1					Pathogenesis-related protein 10.1, (V. vinifera)	*9	Q9FS42_VITVI/Q93VR4	At1g24020.1: cellular nitrogen compound biosynthetic process, macromolecule biosynthetic process
11/PR10.2					Pathogenesis-related protein 10.2, (V. vinifera)	*9	Q9FS43_VITVI/Q93VR4	At1g24020.1: cellular nitrogen compound biosynthetic process, macromolecule biosynthetic process
36/HGN1_0					Glucanendo-1,3-beta-D-glucosidase, (V. vinifera)	*9	A0A438DWY2_VITVI/Q8VZJ2	At4g16260: response to nematode
1/PR10.3					Pathogenesis-related protein 10.3, (V. vinifera)	*10	B7SL50_VITVI/Q93VR4	At1g24020.1: cellular nitrogen compound biosynthetic process, macromolecule biosynthetic process
23/Tl3 (PR-5)					Thaumatin-like protein, (V. vinifera)	*5	Q7XAU7_VITVI/P50700	At4g11650.1: defense response to bacterium
20/EP3_15					Endochitinase, (V. vinifera)		A0A438HVS3_VITVI/Q9M2U5	At3g54420: microbe-associated molecular pattern (MAMP)-responsive
8/BXL1_0					Beta-D-xylosidase 1, (V. vinifera)	/10	A0A438DWR0_VITVI/Q9FGY1	At5g49360: arabinan catabolic process, plant-type cell wall biogenesis, xylan catabolic process
70/Xyl2_0					Beta-xylosidase/alpha-L-arabinofuranosidase 2, (V. vinifera)	/9	A0A438CN60_VITVI/Q9FLG1	At5g64570: arabinan catabolic process, plant-type cell wall biogenesis, xylan catabolic process
7/Chi4D					Class IV chitinase, (V. vinifera)	/10	Q7XAU6_VITVI/Q9M2U5	At3g54420: plant-type hypersensitive response
63/E13ip5.23					Glucanendo-1,3-beta-D-glucosidase, (V. vinifera )	/10	A0A438KGT6_VITVI/F4J270	At3g57240: MeJA-responsive carbohydrate metabolic process
74/CEL1_4					Endoglucanase, (V. vinifera)	/4	A0A438I4T3_VITVI/Q9SRX3	At1g02800: response to nematode, cellulase activity
Chaperonins
48/HSP90					Histidine kinase/HSP90-like ATPase domain-containing protein, (V. vinifera)	*7	E0CQ80_VITVI/Q9STX5	At4g24190.1: protein secretion, regulation of meristem growth, response to salt stress, response to water deprivation
143/CPN60-2_1					Chaperonin CPN60-2, mitochondrial, (V. vinifera)	*5	A0A438BRG7_VITVI/P29197	At3g23990: group II intron splicing, chaperone-mediated protein complex assembly, mitochondrion organization
46/RUBB_0					60 kDa chaperonin RuBisCO large subunit-binding protein subunit beta, chloroplastic, (V. vinifera)	*4	A0A438ELV8_VITVI/Q9LJE4	At3g13470.1: response to heat
107/HSP7M_1					Heat shock 70 kDa protein, mitochondrial (V. vinifera)		A0A438FBI8_VITVI/Q9LDZ0	At5g09590: MeJA regulated response
109/HSP70_18					Heat shock 70 kDa protein, (V. vinifera)	/8	A0A438DRQ9_VITVI/Q9LHA8	At3g12580: IAA and brassinosteroid regulated pathogen response
109/HSP70_16					Heat shock cognate 70 kDa protein, (V. vinifera)	/8	A0A438JXP4_VITVI/P22953	At5g02500: attenuates the activity of HsfAs
128/PCKR1_1					Peptidyl-prolyl cis-trans-isomerase, (V. vinifera)	/9	A0A438E487_VITVI/P34790	At4g38740: regulation of protein phosphorylation
Microtubule-based process
33/TUBA_1					Tubulin alpha chain, (V. vinifera)		A0A438C3Y7_VITVI/Q0WV25	At1g04820.1: cellular response to gravity, microtubule-based process
133/TUBA_3					Tubulin alpha chain, (V. vinifera)		A0A438HDT1_VITVI/Q0WV25	At1g04820.1: cellular response to gravity, microtubule-based process
141/TUBA5_3					Tubulin alpha chain, (V. vinifera)		A0A438EM73_VITVI/B9DHQ0	At5g19780.1: microtubule-based process
142/TUB					Tubulin beta chain, (V. vinifera)		F6HLZ6_VITVI/P29516	At5g23860: microtubule-based process
98/ACT7_2					Actin-7, (V. vinifera)		A0A438CNF0_VITVI/P53492	At5g09810.1: cell division, cytoskeleton organization
99/ACT1_1					Actin-1, (V. vinifera)		A0A438EPH9_VITVI/P53496	At3g12110.1: actin cytoskeleton organization
Membrane transport
67/VDAC1_1					Mitochondrial outer membrane protein porin of 34 kDa, (V. vinifera)	*5	A0A438CTH2_VITVI/Q9SRH5	At3g01280: monoatomic anion transmembrane transport
67/PHB3_0					Prohibitin, (V. vinifera)	*5	A0A438BT27_VITVI/O04331	At5g40770: salicylic acid biosynthetic process
Other metabolic process
59/MO3_7					Monooxygenase 3, (V. vinifera)	/9	A0A438ETS1_VITVI/O81816	At4g38540: response to oomycetes
69/GDSL					GDSL esterase/lipase, (V. vinifera )	/9	A0A438D1S8_VITVI/Q9LY84	At5g14450: wax biosynthesis, stomata water loss, drought sensitivity; indole alkaloid biosynthesis
72/PE					Pectin esterase, (V. vinifera )	/10	F6I0G4_VITVI/Q9LXD9	At5g09760: cell wall modification, pectin catabolic process
125/FATB1_1					Acyl-[acyl-carrier-protein] hydrolase, (V. vinifera)		A0A438JQE3_VITVI/Q9SJE2	At1g08510: fatty acid biosynthetic process
61/SALR_0					Salutaridine reductase, (V. vinifera)		A0A438C2P8_VITVI/Q94K30	At1g01800: terpenoid biosynthesis

## Sheet: Table S2
Table S2. Primers pairs used for real time PCR.
Gene Name	Uniprot/NCBI ID	Reverse primer	Direct primer
Tl3	Q7XAU7_VITVI/AF532965	CATCAGTTGCACCGCCGACAT	CAGAAGACAACTTCATAATTG
HSP90	VIT_18s0001g14500/XM_002273749	GTTTCCTGCTCAGTGACCCC	CCTCAGCCTCAGCCTCAGCC
ME	A0A1Z2THL4_9ROSI/KX834354	CTGGATTGGGTATGGGCTTGG	CAGGTTGAGGGAGCCGGGTC
Ol	A0A438JJ78_VITVI/QGNW01000039.1	GTACCGTGTTCAAGACTCCGC	CTATCACTTCCATACATCTCC
Bet v	D7SY76_VITVI/XP_002274617	GACACACAGGGTTGATGCGAT	CGGGATGTGCCAGGACGTAG
RD21B	A0A438ITG1_VITVI/AM448784	CCCGTCTCCTCCCTCTCC	CTTCTCTTGCCATCACCCCC
NIT4B	A0A438IX97_VITVI/XM_003631450	GATTCTATTGTTTGGGCTGG	GAAAGTAACAGGAAGCAGTG

## Sheet: 1C
						Database : NCBIprot 20170227 (115041592 sequences; 42171959267 residues)
						Taxonomy : Viridiplantae (Green Plants) (4971638 sequences)
						Timestamp : 9 Mar 2017 at 02:01:17 GMT
						Top Score : 90 for NP_001267956.1, uncharacterized protein LOC100267074 [Vitis vinifera]
						1.	NP_001267956.1 Mass: 17422 Score: 90 Expect: 0.0047 Matches: 6
							uncharacterized protein LOC100267074 [Vitis vinifera]
							XP_002274535.1 Mass: 17376 Score: 90 Expect: 0.0047 Matches: 6								Calculated pI: 6.30
							PREDICTED: major allergen Pru av 1 [Vitis vinifera]
						Start	–	End	Observed	Mr(expt)	Mr(calc)	Delta	M	Peptide
						57	–	64	943.6141	942.6068	942.5035	0.1033	1	K.IHFGEGRK.F
						125	–	135	1197.7169	1196.7097	1196.6037	0.1060	0	K.AGVEISEEHVK.G
						147	–	159	1446.8263	1445.8190	1445.7190	0.1000	0	K.AIEAYLLAHPDAY.-
						41	–	55	1483.9220	1482.9147	1482.8042	0.1105	0	K.SVEILQGQGGPGTIK.K
						41	–	56	1612.0223	1611.0150	1610.8992	0.1159	1	K.SVEILQGQGGPGTIKK.I
						2	–	18	1797.9944	1796.9871	1796.8833	0.1039	0	M.GVFTYESEVTSSVPPAK.M
						Database : Vitis_BioSoil (20530 sequences; 8157549 residues)
						: Error tolerant search of all significant protein hits
						Timestamp : 17 Apr 2023 at 02:49:14 GMT
						Protein hits :	tr|B7SL50|B7SL50_VITVI	Pathogenesis-related protein 10.3 OS=Vitis vinifera OX=29760 GN=PR10.3 PE=2 SV=1
1.	tr|B7SL50|B7SL50_VITVI Mass: 17422 Score: 123 Matches: 3(3) Sequences: 3(3)						Pathogenesis-related protein 10.3 OS=Vitis vinifera OX=29760 GN=PR10.3 PE=2 SV=1								Calculated pI value: 6.30
	Query	Observed	Mr(expt)	Mr(calc)	Delta	Miss	Score	Expect	Rank	Unique	Peptide
	2	943.5992	942.5920	942.5035	0.0884	1	30	0.05	1	U	K.KIHFGEGR.K
	17	1197.7242	1196.7169	1196.6037	0.1132	0	44	0.0015	1	U	K.AGVEISEEHVK.G
	24	1612.0068	1610.9995	1610.8992	0.1004	1	98	5.1e-009	1	U	K.SVEILQGQGGPGTIKK.I

## Sheet: 2C
						Database : Vitis_BioSoil (20777 sequences; 8226309 residues)
						Timestamp : 17 Apr 2023 at 05:21:50 GMT
						Top Score : 103 for tr|D7SY76|D7SY76_VITVI, Bet v I/Major latex protein domain-containing protein OS=Vitis vinifera OX=29760 GN=VIT_05s0077g01560 PE=3 SV=1
						1.	tr|D7SY76|D7SY76_VITVI Mass: 17376 Score: 103 Expect: 1e-006 Matches: 8
							Bet v I/Major latex protein domain-containing protein OS=Vitis vinifera OX=29760 GN=VIT_05s0077g01560 PE=3 SV=1
						Database : UniProt-Vitis (237464 sequences; 87343666 residues)
						: Error tolerant search of all significant protein hits
						Timestamp : 1 Apr 2021 at 02:46:59 GMT
						Protein hits :	tr|A0A438IR07|A0A438IR07_VITVI	Major allergen Pru av 1 OS=Vitis vinifera OX=29760 GN=PRUA1_7 PE=3 SV=1
							tr|D7SY76|D7SY76_VITVI	Bet_v_1 domain-containing protein OS=Vitis vinifera OX=29760 GN=VIT_05s0077g01560 PE=3 SV=1
							tr|Q2I305|Q2I305_VITPS	Pathogenesis-related protein 10 OS=Vitis pseudoreticulata OX=231512 GN=PR10 PE=2 SV=1
							tr|F6H6U6|F6H6U6_VITVI	Bet_v_1 domain-containing protein OS=Vitis vinifera OX=29760 GN=VIT_05s0077g01570 PE=4 SV=1
	tr|D7SY76|D7SY76_VITVI Mass: 17376 Score: 121 Matches: 6(1) Sequences: 5(1)						Bet_v_1 domain-containing protein OS=Vitis vinifera OX=29760 GN=VIT_05s0077g01560 PE=3 SV=1
	Query	Observed	Mr(expt)	Mr(calc)	Delta	Miss	Score	Expect	Rank	Unique	Peptide
	1	943.4853	942.4780	942.5035	-0.0255	1	20	3.2	3		K.KIHFGEGR.K
	6	1446.6735	1445.6662	1445.7190	-0.0528	0	(31)	0.1	1	U	K.AIEAYLLAHPDAY.-
	7	1452.6837	1451.6765	1451.7328	-0.0564	0	37		1	U	K.AIEAYLLAHPDAY.- + [+6.0138 at P10]
	8	1483.7589	1482.7516	1482.8042	-0.0526	0	3	1e+002	5		K.SVEILQGQGGPGTIK.K
	9	1611.8579	1610.8507	1610.8992	-0.0485	1	53	0.00083	3		K.SVEILQGQGGPGTIKK.I
	10	1797.8270	1796.8197	1796.8833	-0.0636	0	16	2.2	1		M.GVFTYESEVTSSVPPAK.M
						Database : UniProt-Vitis (237464 sequences; 87343666 residues)
						: Error tolerant search of all significant protein hits
			Summ\			Timestamp : 1 Apr 2021 at 02:52:46 GMT
			Sequence Coverage: 47%
						Protein hits :	tr|D7SY76|D7SY76_VITVI	Bet_v_1 domain-containing protein OS=Vitis vinifera OX=29760 GN=VIT_05s0077g01560 PE=3 SV=1
							tr|A0A438IR07|A0A438IR07_VITVI	Major allergen Pru av 1 OS=Vitis vinifera OX=29760 GN=PRUA1_7 PE=3 SV=1
							tr|Q2I305|Q2I305_VITPS	Pathogenesis-related protein 10 OS=Vitis pseudoreticulata OX=231512 GN=PR10 PE=2 SV=1
							tr|F6H6U6|F6H6U6_VITVI	Bet_v_1 domain-containing protein OS=Vitis vinifera OX=29760 GN=VIT_05s0077g01570 PE=4 SV=1
							tr|I9WM03|I9WM03_9SPHN	SAM_MT_RSMB_NOP domain-containing protein OS=Novosphingobium sp. Rr 2-17 OX=555793 GN=WSK_0053 PE=3 SV=1
1.	tr|D7SY76|D7SY76_VITVI Mass: 17376 Score: 160 Matches: 8(1) Sequences: 7(1)						Bet_v_1 domain-containing protein OS=Vitis vinifera OX=29760 GN=VIT_05s0077g01560 PE=3 SV=1
	Query	Observed	Mr(expt)	Mr(calc)	Delta	Miss	Score	Expect	Rank	Unique	Peptide
	1	943.4853	942.4780	942.5035	-0.0255	1	20	4.9	3		K.KIHFGEGR.K
	10	1446.6735	1445.6662	1445.7190	-0.0528	0	(31)	0.23	1	U	K.AIEAYLLAHPDAY.-
	11	1452.6837	1451.6765	1451.7328	-0.0564	0	37		1	U	K.AIEAYLLAHPDAY.- + [Label:13C(5)15N(1) +6.0138 at P10]
	13	1483.7589	1482.7516	1482.8042	-0.0526	0	3	1.4e+002	7		K.SVEILQGQGGPGTIK.K
	15	1611.8579	1610.8507	1610.8992	-0.0485	1	53	0.0013	3		K.SVEILQGQGGPGTIKK.I
	17	1797.8270	1796.8197	1796.8833	-0.0636	0	16	5.6	3		M.GVFTYESEVTSSVPPAK.M
	19	2120.0789	2119.0717	2119.2001	-0.1284	1	34	0.077	1		K.AAILDSDNLIPKIRPQDIK.S
	21	2203.9376	2202.9303	2203.0871	-0.1568	1	5	57	7		M.GVFTYESEVTSSVPPAKMFK.A
1.	tr|D7SY76|D7SY76_VITVI Mass: 17376 Score: 65 Matches: 8(3) Sequences: 7(3)						Bet v I/Major latex protein domain-containing protein OS=Vitis vinifera OX=29760 GN=VIT_05s0077g01560 PE=3 SV=1								Calculated pI value: 6.30
	Query	Observed	Mr(expt)	Mr(calc)	Delta	Miss	Score	Expect	Rank	Unique	Peptide
	1	943.4853	942.4780	942.5035	-0.0255	1	20	0.57	1		K.KIHFGEGR.K
	10	1446.6735	1445.6662	1445.7190	-0.0528	0	(31)	0.037	1	U	K.AIEAYLLAHPDAY.-
	11	1452.6837	1451.6765	1451.7328	-0.0564	0	37		1	U	K.AIEAYLLAHPDAY.- + [+6.0138 at P10]
	13	1483.7589	1482.7516	1482.8042	-0.0526	0	3	18	2		K.SVEILQGQGGPGTIK.K
	15	1611.8579	1610.8507	1610.8992	-0.0485	1	53	0.00016	2		K.SVEILQGQGGPGTIKK.I
	17	1797.8270	1796.8197	1796.8833	-0.0636	0	16	1	1		M.GVFTYESEVTSSVPPAK.M
	19	2120.0789	2119.0717	2119.2001	-0.1284	1	34	0.016	1		K.AAILDSDNLIPKIRPQDIK.S
	21	2203.9376	2202.9303	2203.0871	-0.1568	1	5	13	2		M.GVFTYESEVTSSVPPAKMFK.A

## Sheet: 3C
Database : Vitis_BioSoil (21742 sequences; 8582703 residues)
Top Score : 40 for tr|A0A438F3P9|A0A438F3P9_VITVI, glutathione transferase OS=Vitis vinifera OX=29760 GN=GSTF_2 PE=3 SV=1
1.	tr|A0A438F3P9|A0A438F3P9_VITVI Mass: 23694 Score: 40 Expect: 2.1 Matches: 4
	glutathione transferase OS=Vitis vinifera OX=29760 GN=GSTF_2 PE=3 SV=1
	tr|F6HZ27|F6HZ27_VITVI Mass: 23806 Score: 27 Expect: 40 Matches: 3
	glutathione transferase OS=Vitis vinifera OX=29760 GN=VIT_07s0005g00030 PE=3 SV=1
						Database : UniProt-Vitis (237464 sequences; 87343666 residues)
						: Error tolerant search of all significant protein hits
						Timestamp : 26 Feb 2021 at 03:36:42 GMT
						Protein hits :	tr|A0A438F3H7|A0A438F3H7_VITVI Mass: 24613 Score: 18 Matches: 1(0) Sequences: 1(0)	Glutathione transferase OS=Vitis vinifera OX=29760 GN=GSTF13_0 PE=3 SV=1
1.	tr|A0A438F3H7|A0A438F3H7_VITVI Mass: 24613 Score: 18 Matches: 1(0) Sequences: 1(0)														Calculated pI value: 6.17
	Glutathione transferase OS=Vitis vinifera OX=29760 GN=GSTF13_0 PE=3 SV=1
	Query	Observed	Mr(expt)	Mr(calc)	Delta	Miss	Score	Expect	Rank	Unique	Peptide
	3	964.6268	963.6195	963.5025	0.1169	0	18	6.5	1	U	K.VLDVYEAR.L
	Proteins matching the same set of peptides:
	tr|A0A438F3J3|A0A438F3J3_VITVI Mass: 23311 Score: 18 Matches: 1(0) Sequences: 1(0)														Calculated pI value: 7.77
	Glutathione S-transferase PARB OS=Vitis vinifera OX=29760 GN=PARB_3 PE=3 SV=1
	tr|A0A438F3P9|A0A438F3P9_VITVI Mass: 23694 Score: 18 Matches: 1(0) Sequences: 1(0)
	Glutathione transferase OS=Vitis vinifera OX=29760 GN=GSTF_2 PE=3 SV=1
	tr|A0A438IXD5|A0A438IXD5_VITVI Mass: 13284 Score: 18 Matches: 1(0) Sequences: 1(0)
	Glutathione S-transferase F13 OS=Vitis vinifera OX=29760 GN=GSTF13_3 PE=4 SV=1
	tr|A0A438KH36|A0A438KH36_VITVI Mass: 28476 Score: 18 Matches: 1(0) Sequences: 1(0)
	Glutathione transferase OS=Vitis vinifera OX=29760 GN=PARB_1 PE=3 SV=1
	tr|A0A438KH38|A0A438KH38_VITVI Mass: 23005 Score: 18 Matches: 1(0) Sequences: 1(0)
	Glutathione transferase OS=Vitis vinifera OX=29760 GN=GSTF13_1 PE=3 SV=1
	tr|A0A438KHV1|A0A438KHV1_VITVI Mass: 29220 Score: 18 Matches: 1(0) Sequences: 1(0)
	Glutathione transferase OS=Vitis vinifera OX=29760 GN=GSTF_7 PE=3 SV=1
	tr|A0A438KHW4|A0A438KHW4_VITVI Mass: 23824 Score: 18 Matches: 1(0) Sequences: 1(0)
	Glutathione transferase OS=Vitis vinifera OX=29760 GN=GSTF_3 PE=3 SV=1
	tr|A0T2X7|A0T2X7_VITVI Mass: 23660 Score: 18 Matches: 1(0) Sequences: 1(0)
	Glutathione transferase OS=Vitis vinifera OX=29760 GN=GST2 PE=3 SV=1
	tr|F6HPY5|F6HPY5_VITVI Mass: 24181 Score: 18 Matches: 1(0) Sequences: 1(0)
	Glutathione transferase OS=Vitis vinifera OX=29760 GN=VIT_07s0104g01820 PE=3 SV=1
	tr|F6HZ27|F6HZ27_VITVI Mass: 23806 Score: 18 Matches: 1(0) Sequences: 1(0)
	Glutathione transferase OS=Vitis vinifera OX=29760 GN=VIT_07s0005g00030 PE=3 SV=1
	tr|D7TNZ9|D7TNZ9_VITVI Mass: 24656 Score: 18 Matches: 1(0) Sequences: 1(0)
	Glutathione transferase OS=Vitis vinifera OX=29760 GN=VIT_07s0104g01810 PE=3 SV=1
	tr|D7TP00|D7TP00_VITVI Mass: 24629 Score: 18 Matches: 1(0) Sequences: 1(0)
	Glutathione transferase OS=Vitis vinifera OX=29760 GN=VIT_07s0104g01800 PE=3 SV=1
	tr|D7U252|D7U252_VITVI Mass: 23610 Score: 18 Matches: 1(0) Sequences: 1(0)
	Glutathione transferase OS=Vitis vinifera OX=29760 GN=VIT_07s0005g00010 PE=3 SV=1
1.	TRYP_PIG Mass: 24394 Score: 92 Matches: 2(2) Sequences: 1(1)
	Trypsin OS=Sus scrofa OX=9823 PE=1 SV=1
	Query	Observed	Mr(expt)	Mr(calc)	Delta	Miss	Score	Expect	Rank	Unique	Peptide
	52	2211.3420	2210.3348	2210.0967	0.2380	0	56	2.7e-006	1	U	R.LGEHNIDVLEGNEQFINAAK.I
	53	2211.3745	2210.3673	2210.0967	0.2705	0	(50)	1.1e-005	1	U	R.LGEHNIDVLEGNEQFINAAK.I

## Sheet: 4C
9.	tr|A0A438BWJ7|A0A438BWJ7_VITVI Score: 12 Matches: 1(0) Sequences: 1(0)												Nominal mass (Mr): 19228; Calculated pI value: 5.19
	Glutathione S-transferase U19 OS=Vitis vinifera OX=29760 GN=GSTU19_1 PE=3 SV=1
	Query	Observed	Mr(expt)	Mr(calc)	Delta	Miss	Score	Expect	Rank	Unique	Peptide
	17	1079.2829	1078.2756	1078.5845	-0.3089	0	12	31	3	U	K.VYEAVVMLR.K

## Sheet: 7K
						Database : NCBIprot 20180429 (152462470 sequences; 55858910152 residues)								Search Parameters				1	MAAKLLTVLL	VGALFGAAVA	QNCGCASGLC	CSKYGYCGTG	SDYCGDGCQS
						Taxonomy : Other green plants (6423380 sequences)								Type of search : MS/MS Ion Search				51	GPCDSSGSSV	SDIVTQSFFD	GIISQAASSC	AGKNFYTRAA	FLSALNSYSG
						: Error tolerant search of all significant protein hits								Error tolerant search : All significant protein hits				101	FGNDGSTDAN	KREIAAFFAH	VTHETGHFCY	IEEINGASHN	YCDSSNTQYP
						Timestamp : 3 Apr 2019 at 02:38:55 GMT								Enzyme : Trypsin				151	CVSGQNYYGR	GPLQLTWNYN	YGAAGNSIGF	NGLSNPGIVA	TDVVTSFKTA
														Fixed modifications : Carboxymethyl (C)				201	LWFWMNNVHS	VIGQGFGATI	RAINGAVECN	GGNTAAVNAR	VQYYKDYCSQ
						Protein hits :	NP_001268031.1	class IV endochitinase precursor [Vitis vinifera]						Mass values : Monoisotopic				251	LGASPGDNLT	C
														Protein Mass : Unrestricted
														Peptide Mass Tolerance : ± 0.5 Da
														Fragment Mass Tolerance: ± 0.7 Da				LOCUS NP_001268031 261 aa linear PLN 23-JUL-2013
														Max Missed Cleavages : 1				DEFINITION class IV endochitinase precursor [Vitis vinifera].
														Instrument type : MALDI-TOF-TOF				ACCESSION NP_001268031
														Number of queries : 14				VERSION NP_001268031.1
																		DBSOURCE REFSEQ: accession NM_001281102.1
1.	NP_001268031.1 Mass: 28095 Score: 49 Matches: 3(0) Sequences: 2(0)						class IV endochitinase precursor [Vitis vinifera]								Calculated pI: 5.38			KEYWORDS RefSeq.
	Query	Observed	Mr(expt)	Mr(calc)	Delta	Miss	Score	Expect	Rank	Unique	Peptide							SOURCE Vitis vinifera (wine grape)
	11	1858.9199	1857.9127	1857.8751	0.0375	0	101		1	U	R.AINGAVECNGGNTAAVNAR.V + [+57.0215 at C8]				Carbomidomethyl [+57.0215]			ORGANISM Vitis vinifera
	12	1859.5773	1858.5701	1858.8722	-0.3021	0	(58)		1	U	R.AINGAVECNGGNTAAVNAR.V + Carbamidomethyl (C); [Label:15N (1)+0.9970 at E7]							Eukaryota; Viridiplantae; Streptophyta; Embryophyta; Tracheophyta;
	14	2463.1499	2462.1426	2462.1462	-0.0036	1	32	2.6	1	U	R.AAFLSALNSYSGFGNDGSTDANKR.E							Spermatophyta; Magnoliophyta; eudicotyledons; Gunneridae;
	Proteins matching the same set of peptides:																	Pentapetalae; rosids; Vitales; Vitaceae; Vitis.
	ABY66957.1 Mass: 28158 Score: 49 Matches: 3(0) Sequences: 2(0)						class IV chitinase [Vitis pseudoreticulata]											REFERENCE 1 (residues 1 to 261)
	ABY66958.1 Mass: 28367 Score: 49 Matches: 3(0) Sequences: 2(0)						class IV chitinase [Vitis pseudoreticulata]											AUTHORS Robinson,S.P., Jacobs,A.K. and Dry,I.B.
	NP_001268075.1 Mass: 28381 Score: 49 Matches: 3(0) Sequences: 2(0)						class IV chitinase precursor [Vitis vinifera]											TITLE A class IV chitinase is highly expressed in grape berries during
																		ripening
																		JOURNAL Plant Physiol. 114 (3), 771-778 (1997)
																		PUBMED 9232868
																		COMMENT PROVISIONAL REFSEQ: This record has not yet been subject to final
endochitinase EP3 [Arabidopsis lyrata subsp. lyrata]					367	367	0.99	1e-128	65.66%	XP_020879620.1								NCBI review. The reference sequence was derived from U97521.1.
Score	Expect	Method	Identities	Positives	Gaps													##Evidence-Data-START##
367 bits(941)	1e-128	Compositional matrix adjust.	174/265(66%)	211/265(79%)	5/265(1%)													Transcript exon combination :: U97521.1 [ECO:0000332]
																		##Evidence-Data-END##
Query 2 AAKLLTVLL-VGALFGAAVAQNCGCASGLCCSKYGYCGTGSDYCGDGCQSGPC----DSS 56																		FEATURES Location/Qualifiers
A L+T+LL + A + + AQNCGC+S LCCS++G+CG SDYCG GCQ GPC ++																		source 1..261
Sbjct 9 AISLVTILLALQAFYNTSKAQNCGCSSELCCSQFGFCGNTSDYCGVGCQQGPCFAPPPAN 68																		/organism="Vitis vinifera"
																		/db_xref="taxon:29760"
Query 57 GSSVSDIVTQSFFDGIISQAASSCAGKNFYTRAAFLSALNSYSGFGNDGSTDANKREIAA 116																		Protein 1..261
G +VS++VTQ FF+GIISQAASSCAG +FY+R AFL AL+SYS FG GSTD ++REIAA																		/product="class IV endochitinase precursor"
Sbjct 69 GVTVSEVVTQDFFNGIISQAASSCAGNSFYSRGAFLEALDSYSRFGRVGSTDDSRREIAA 128																		/calculated_mol_wt=25331
																		sig_peptide 1..20
Query 117 FFAHVTHETGHFCYIEEINGASHNYCDSSNTQYPCVSGQNYYGRGPLQLTWNYNYGAAGN 176																		/inference="COORDINATES: ab initio prediction:SignalP:4.0"
FFAHVTHETGHFCYIEEI+GA+ +YCD + TQYPC + YYGRGP+QL+WN+NYG AG																		/calculated_mol_wt=1929
Sbjct 129 FFAHVTHETGHFCYIEEIDGAAKDYCDENATQYPCNPNKGYYGRGPIQLSWNFNYGPAGT 188																		Region <25..51
																		/region_name="Chitin_bind_1"
Query 177 SIGFNGLSNPGIVATDVVTSFKTALWFWMNNVHSVIGQGFGATIRAINGAVECNGGNTAA 236																		/note="Chitin recognition protein; pfam00187"
+IGF+GL+ P V TD V SFKTALW+W N V V+ QGFGATIRAINGA+EC+G NTA																		/db_xref="CDD:278611"
Sbjct 189 AIGFDGLNAPETVGTDPVISFKTALWYWTNRVQPVLSQGFGATIRAINGALECDGANTAT 248																		Site order(32,34..36,38,43)
																		/site_type="other"
Query 237 VNARVQYYKDYCSQLGASPGDNLTC 261																		/note="carbohydrate binding site [chemical binding]"
V ARV+YY DYC QLG PG+NLTC																		/db_xref="CDD:211311"
Sbjct 249 VQARVRYYTDYCRQLGVDPGNNLTC 273
						Database : NCBI_Vitis(3603) AA_Vitis202012 (262148 sequences; 107999108 residues)
						: Error tolerant search of all significant protein hits
						Timestamp : 20 Jan 2021 at 01:46:35 GMT
						Protein hits :	AAQ10093.1	class IV chitinase [Vitis vinifera]
1.	AAQ10093.1 Mass: 27511 Score: 139 Matches: 3(2) Sequences: 2(2)						class IV chitinase [Vitis vinifera]									Calculated pI value: 5.38
	Query	Observed	Mr(expt)	Mr(calc)	Delta	Miss	Score	Expect	Rank	Unique	Peptide
	12	1858.9199	1857.9127	1857.8751	0.0375	0	98	6e-008	1	U	R.AINGAVECNGGNTAAVNAR.V + Carbamidomethyl (C)
	13	1859.5773	1858.5701	1858.8340	-0.2639	0	(50)		1	U	R.AINGAVECNGGNTAAVNAR.V + Carbamidomethyl (C); [+0.9589 at I2]
	15	2463.1499	2462.1426	2462.1462	-0.0036	1	41	0.023	1	U	R.AAFLSALNSYSGFGNDGSTDANKR.E
	Proteins matching the same set of peptides:
	AAB65776.1 Mass: 27224 Score: 139 Matches: 3(2) Sequences: 2(2)
	class IV endochitinase [Vitis vinifera]
	ABY66957.1 Mass: 27287 Score: 139 Matches: 3(2) Sequences: 2(2)
	class IV chitinase [Vitis pseudoreticulata]
	ABY66958.1 Mass: 27497 Score: 139 Matches: 3(2) Sequences: 2(2)
	class IV chitinase [Vitis pseudoreticulata]
	RVW88568.1 Mass: 27252 Score: 139 Matches: 3(2) Sequences: 2(2)
	Endochitinase EP3 [Vitis vinifera]
	NP_001268031.1 Mass: 27224 Score: 139 Matches: 3(2) Sequences: 2(2)
	class IV endochitinase precursor [Vitis vinifera]
	NP_001268075.1 Mass: 27511 Score: 139 Matches: 3(2) Sequences: 2(2)
	class IV chitinase precursor [Vitis vinifera]
	XP_034686101.1 Mass: 27555 Score: 139 Matches: 3(2) Sequences: 2(2)
	chitinase 5-like [Vitis riparia]
2.	tr|A0A438HVV1|A0A438HVV1_VITVI Mass: 27252 Score: 41 Matches: 3(1) Sequences: 2(1)
	Endochitinase EP3 OS=Vitis vinifera OX=29760 GN=EP3_8 PE=4 SV=1
	Query	Observed	Mr(expt)	Mr(calc)	Delta	Miss	Score	Expect	Rank	Unique	Peptide
	12	1858.9199	1857.9127	1857.8751	0.0375	0	98		1	U	R.AINGAVECNGGNTAAVNAR.V + [+57.0215 at C8]
	13	1859.5773	1858.5701	1858.8591	-0.2891	0	(49)		1	U	R.AINGAVECNGGNTAAVNAR.V + [+58.0055 at C8]
	15	2463.1499	2462.1426	2462.1462	-0.0036	1	41	0.0039	1		R.AAFLSALNSYSGFGNDGSTDANKR.E
	Proteins matching the same set of peptides:
	tr|B0FZ26|B0FZ26_VITPS Mass: 27287 Score: 41 Matches: 3(1) Sequences: 2(1)															Calculated pI value: 5.01
	Class IV chitinase OS=Vitis pseudoreticulata OX=231512 GN=Chi4D PE=2 SV=1
	tr|B0FZ27|B0FZ27_VITPS Mass: 27497 Score: 41 Matches: 3(1) Sequences: 2(1)
	Class IV chitinase OS=Vitis pseudoreticulata OX=231512 GN=Chi4D PE=2 SV=1
	tr|Q7XAU6|Q7XAU6_VITVI Mass: 27511 Score: 41 Matches: 3(1) Sequences: 2(1)
	Class IV chitinase OS=Vitis vinifera OX=29760 GN=Chi4D PE=2 SV=1
	tr|O24530|O24530_VITVI Mass: 27224 Score: 41 Matches: 3(1) Sequences: 2(1)
	Class IV endochitinase OS=Vitis vinifera OX=29760 GN=VvChi4A PE=2 SV=1

## Sheet: 8K
						Database : NCBI_IBSS AA_ALL (1620849 sequences; 670484491 residues)
						Timestamp : 19 Jan 2021 at 04:31:12 GMT
						1.	RVW99194.1 Mass: 83447 Score: 71 Expect: 0.12 Matches: 12						Calculated pI value: 8.37
							Beta-D-xylosidase 1 [Vitis vinifera]
							Start - End Observed Mr(expt) Mr(calc) Delta Miss Sequence
							44 - 51 941.5211 940.5138 940.5342 -0.0203 0 R.VSLPIQER.A
							400 - 409 998.5439 997.5367 997.5556 -0.0190 0 R.GPALPLSTSR.H
							586 - 594 1022.4353 1021.4280 1021.4507 -0.0227 0 K.APMTNMAMR.A
							391 - 399 1040.6040 1039.5968 1039.6138 -0.0171 0 R.QGIVLLQNR.G
							721 - 729 1102.5374 1101.5302 1101.5753 -0.0452 1 R.VRFDVHVCK.H
							585 - 594 1150.5458 1149.5385 1149.5457 -0.0071 1 R.KAPMTNMAMR.A
							496 - 505 1153.6629 1152.6557 1152.6615 -0.0058 1 R.DRVDILLPGR.Q
							67 - 77 1223.7036 1222.6963 1222.7034 -0.0070 0 R.LLVNNAIDVPR.L
							463 - 475 1319.6271 1318.6198 1318.6266 -0.0068 0 R.DDQQFGAAVAAAR.Q
							573 - 584 1522.7992 1521.7920 1521.7980 -0.0060 0 K.LPVTWYPQSYLR.K
							375 - 390 1779.8765 1778.8692 1778.8734 -0.0042 0 R.DVCTPAHQQLALEAAR.Q Carbamidomethyl (C)
							356 - 374 2005.9344 2004.9272 2004.9364 -0.0092 0 R.LGMFDGEPSAQPYGNLGPR.D
						Database : NCBI_IBSS AA_ALL (1620849 sequences; 670484491 residues)
						: Error tolerant search of all significant protein hits
						Timestamp : 25 Jan 2021 at 03:46:53 GMT
						Protein hits :	RVW99194.1	Beta-D-xylosidase 1 [Vitis vinifera]
1.	RVW99194.1 Mass: 83447 Score: 98 Matches: 8(0) Sequences: 4(0)
	Beta-D-xylosidase 1 [Vitis vinifera]
	Query	Observed	Mr(expt)	Mr(calc)	Delta	Miss	Score	Expect	Rank	Unique	Peptide
	51	1223.7979	1222.7907	1222.7034	0.0873	0	22	26	1	U	R.LLVNNAIDVPR.L
	62	1522.6994	1521.6921	1521.7980	-0.1058	0	(17)	69	3	U	K.LPVTWYPQSYLR.K
	65	1538.6899	1537.6826	1537.7929	-0.1103	0	21	30	1	U	K.LPVTWYPQSYLR.K + Oxidation (HW)
	71	1779.7650	1778.7577	1778.8734	-0.1157	0	25	10	1	U	R.DVCTPAHQQLALEAAR.Q + Carbamidomethyl (C)
	73	1779.9505	1778.9432	1778.8734	0.0699	0	(16)	97	1	U	R.DVCTPAHQQLALEAAR.Q + Carbamidomethyl (C)
	74	1780.1918	1779.1845	1778.8734	0.3111	0	(13)	1.8e+002	5	U	R.DVCTPAHQQLALEAAR.Q + Carbamidomethyl (C)
	83	2005.8300	2004.8227	2004.9364	-0.1136	0	30	3.7	1	U	R.LGMFDGEPSAQPYGNLGPR.D
	85	2006.3529	2005.3456	2004.9364	0.4093	0	(13)	1.8e+002	6	U	R.LGMFDGEPSAQPYGNLGPR.D

## Sheet: 9K
																	F3K-2015-04
					MS	Database : UniProt-Vitis (237464 sequences; 87343666 residues)
						Timestamp : 26 Feb 2021 at 05:31:49 GMT
						Top Score : 83 for tr|A0A438G0C6|A0A438G0C6_VITVI, Aspartyl protease AED3 OS=Vitis vinifera OX=29760 GN=AED3_2 PE=4 SV=1
						1.	tr|A0A438G0C6|A0A438G0C6_VITVI Mass: 42413 Score: 83 Expect: 0.0012 Matches: 6								Calculated pI value: 8.92
							Aspartyl protease AED3 OS=Vitis vinifera OX=29760 GN=AED3_2 PE=4 SV=1								Sequence Coverage: 22%
						Start - End Observed Mr(expt) Mr(calc) Delta Miss Sequence
						208 - 216 1079.6651 1078.6579 1078.5083 0.1495 0 K.SYYFSGSLR.L
						283 - 292 1164.8155 1163.8082 1163.6339 0.1743 0 R.FVEPVYAAIR.D
						105 - 120 1766.1338 1765.1266 1764.8903 0.2363 0 K.LGTPGQLMFMVLDTSR.D
						103 - 120 1993.3217 1992.3144 1992.0537 0.2608 1 R.VKLGTPGQLMFMVLDTSR.D
						82 - 102 2186.5030 2185.4958 2185.1855 0.3102 0 K.ATSVPIASGQQVLNIGNYVVR.V
						253 - 282 3036.9676 3035.9603 3035.6543 0.3060 0 R.VLVPVAPELLAFDPNTGAGTIIDSGTVITR.F
						No match to: 1782.1237, 2211.4162, 3285.8093
							tr|F6H120|F6H120_VITVI Mass: 46498 Score: 80 Expect: 0.0022 Matches: 6
							Peptidase A1 domain-containing protein OS=Vitis vinifera OX=29760 GN=VIT_18s0001g07340 PE=4 SV=1
							tr|A0A438F7U8|A0A438F7U8_VITVI Mass: 49803 Score: 79 Expect: 0.0032 Matches: 6
							Aspartyl protease AED3 OS=Vitis vinifera OX=29760 GN=AED3_3 PE=4 SV=1
						Database : UniProt-Vitis (237464 sequences; 87343666 residues)
						: Error tolerant search of all significant protein hits
						Timestamp : 26 Feb 2021 at 05:27:10 GMT
						Protein hits :	tr|A0A438F7U8|A0A438F7U8_VITVI	Aspartyl protease AED3 OS=Vitis vinifera OX=29760 GN=AED3_3 PE=4 SV=1
1.	tr|A0A438F7U8|A0A438F7U8_VITVI Mass: 49803 Score: 125 Matches: 7(4) Sequences: 3(2)
	Aspartyl protease AED3 OS=Vitis vinifera OX=29760 GN=AED3_3 PE=4 SV=1
	Query	Observed	Mr(expt)	Mr(calc)	Delta	Miss	Score	Expect	Rank	Unique	Peptide
	15	1164.5366	1163.5293	1163.6339	-0.1045	0	73	1.9e-005	1	U	R.FVEPVYAAIR.D
	18	1164.7803	1163.7730	1163.6339	0.1392	0	(54)	0.0015	1	U	R.FVEPVYAAIR.D
	19	1164.8155	1163.8082	1163.6339	0.1743	0	(14)	16	1	U	R.FVEPVYAAIR.D
	20	1164.8289	1163.8216	1163.6339	0.1877	0	(43)	0.021	1	U	R.FVEPVYAAIR.D
	21	1766.1338	1765.1266	1764.8903	0.2363	0	3	1.2e+002	8	U	K.LGTPGQLMFMVLDTSR.D
	24	2186.0674	2185.0602	2185.1855	-0.1254	0	48	0.0028	1	U	K.ATSVPIASGQQVLNIGNYVVR.V
	26	2186.3999	2185.3927	2185.1855	0.2071	0	(5)	59	10	U	K.ATSVPIASGQQVLNIGNYVVR.V
	Proteins matching the same set of peptides:
	tr|A0A438G0C6|A0A438G0C6_VITVI Mass: 42413 Score: 125 Matches: 7(4) Sequences: 3(2)
	Aspartyl protease AED3 OS=Vitis vinifera OX=29760 GN=AED3_2 PE=4 SV=1
	tr|F6H120|F6H120_VITVI Mass: 46498 Score: 125 Matches: 7(4) Sequences: 3(2)
	Peptidase A1 domain-containing protein OS=Vitis vinifera OX=29760 GN=VIT_18s0001g07340 PE=4 SV=1

## Sheet: 10K
	tr|A0A438FZV3|A0A438FZV3_VITVI Mass: 31793 Score: 44 Expect: 9 Matches: 5														Calculated pI value: 6.51
	Peroxidase OS=Vitis vinifera OX=29760 GN=PNC1_14 PE=3 SV=1														Sequence Coverage: 22%
	Start - End Observed Mr(expt) Mr(calc) Delta Miss Sequence
	80 - 88 1037.4548 1036.4476 1036.5441 -0.0965 0 R.GYEVIDTIK.S
	276 - 290 1559.7047 1558.6974 1558.7773 -0.0799 0 K.MGNLSPLTGTNGEIR.T
	111 - 127 1769.8238 1768.8165 1768.9472 -0.1307 0 R.DSVVALGGPTWTLQLGR.R
	89 - 110 2287.9889 2286.9816 2287.1301 -0.1484 0 K.SQVESLCPGVVSCADIVAVAAR.D 2 Carbamidomethyl (C)
	129 - 155 2677.1252 2676.1179 2676.3090 -0.1911 0 R.DSTTASLSTANSDLPGPASDLSTLISR.F
	tr|F6H0Z1|F6H0Z1_VITVI Mass: 33769 Score: 42 Expect: 14 Matches: 5														Calculated pI value: 7.53
	Peroxidase OS=Vitis vinifera OX=29760 GN=VIT_18s0001g06850 PE=3 SV=1														Sequence Coverage: 28%
						Database : UniProt-Vitis (237464 sequences; 87343666 residues)
						: Error tolerant search of all significant protein hits
						Timestamp : 26 Feb 2021 at 05:55:13 GMT
						Protein hits :	tr|A0A438C3M1|A0A438C3M1_VITVI	Peroxidase OS=Vitis vinifera OX=29760 GN=PNC1_16 PE=3 SV=1
							tr|A0A438EJI7|A0A438EJI7_VITVI	Peroxidase OS=Vitis vinifera OX=29760 GN=PERX_14 PE=3 SV=1
							tr|A0A438EJJ5|A0A438EJJ5_VITVI	Peroxidase OS=Vitis vinifera OX=29760 GN=PERX_8 PE=3 SV=1
							tr|A0A438IVF4|A0A438IVF4_VITVI	Peroxidase OS=Vitis vinifera OX=29760 GN=PNC1_20 PE=3 SV=1
1.	tr|A0A438C3M1|A0A438C3M1_VITVI Mass: 31881 Score: 135 Matches: 4(3) Sequences: 2(2)						Peroxidase OS=Vitis vinifera OX=29760 GN=PNC1_16 PE=3 SV=1
	Query	Observed	Mr(expt)	Mr(calc)	Delta	Miss	Score	Expect	Rank	Unique	Peptide
	17	1769.8238	1768.8165	1768.9472	-0.1307	0	(34)	0.13	1	U	R.DSVVALGGPTWTLQLGR.R
	18	1769.8324	1768.8252	1768.9472	-0.1220	0	64	0.00012	1	U	R.DSVVALGGPTWTLQLGR.R
	24	2287.9889	2286.9816	2287.1301	-0.1484	0	(44)	0.0092	1	U	K.SQVESLCPGVVSCADIVAVAAR.D + 2 Carbamidomethyl (C)
	25	2288.0224	2287.0151	2287.1301	-0.1150	0	71	1.7e-005	1	U	K.SQVESLCPGVVSCADIVAVAAR.D + 2 Carbamidomethyl (C)
	Proteins matching the same set of peptides:
	tr|A0A438FZV3|A0A438FZV3_VITVI Mass: 31793 Score: 135 Matches: 4(3) Sequences: 2(2)						Peroxidase OS=Vitis vinifera OX=29760 GN=PNC1_14 PE=3 SV=1
	tr|F6H0Z1|F6H0Z1_VITVI Mass: 33769 Score: 135 Matches: 4(3) Sequences: 2(2)						Peroxidase OS=Vitis vinifera OX=29760 GN=VIT_18s0001g06850 PE=3 SV=1

[truncated: 90 more sheets: 11C, 13C, 17C, 18C, 19C, 20C, 22C, 23C, 24C, 26C, 27C, 28C, 32C, 33C, 35C, 36C, 37C, 39-40, 41-43K, 46C …]
